# Supplementary material for: Mapping carbon utilization pathways in Histoplasma capsulatum through 13C-metabolic flux analysis
Source: mSystems. 2025 Sep 8;10(10):e00569-25. doi: 10.1128/msystems.00569-25 (PMC12542744; doi:10.1128/msystems.00569-25)
Supplement: Table S1 — Fractional labeling of intracellular metabolites in Histoplasma incubated with 20% [U-13C6]glucose + 20% [U-13C5]glutamate. [file msystems.00569-25-s0002.xlsx]

## Sheet: Table S1
Table S1. Fractional labeling of intracellular metabolites in Histoplasma incubated with 20% [U-13C6]-glucose + 20% [U-13C5]-glutamate. Metabolites with an average labeling percentage below 18% or above 24% are indicated as not having reached isotopic steady state. Values are based on four biological replicates.
		Fractional Labeling Abundance (%)
Class of Metabolites	Names	Average	SD
Amino Acids	Alanine	24.7438	1.58626
	Arginine	21.6189	0.168554
	Asparagine	23.5136	1.01675
	Aspartate	23.9597	0.822222
	Glutamine	27.5134	1.33571
	Glutamate	7.71061	0.468576
	Glycine	24.6287	3.80915
	Histidine	22.0884	0.350867
	Isoleucine	21.3672	0.708954
	Leucine	20.7795	0.465558
	Lysine	24.5153	0.869728
	Methionine	25.269	0.974939
	Phenylalanine	19.9656	0.85658
	Proline	36.7284	3.28073
	Serine	21.9552	1.06305
	Threonine	23.4793	0.117895
	Tryptophan	21.6654	2.88283
	Tyrosine	20.8418	0.744874
	Valine	22.4424	0.26145
Phosphorylated	2-Phosphoglycerate	22.4974	0.17396
Compounds	2-Phosphoglycolate	10.253	1.83481
	3-Phosphoglycerate	22.5808	0.151701
	6-Phosphogluconate	21.8703	0.108693
	Fructose 1,6-bisphosphate	20.9911	0.359573
	Fructose 6-phosphate	20.0848	0.3793
	Glucose 1-phosphate, Mannose 1-phosphate	11.704	4.09676
	Glucose 6-phosphate	21.7743	0.0931468
	Glycerol phosphates	18.6647	1.98777
	Mannose 6-phosphate	22.2294	0.153135
	N-Acetylglucosamine 1-phosphate	20.8627	0.189875
	Phosphoenolpyruvate	22.3499	0.168297
	Ribose 5-phosphate, Ribulose 5-phosphate	22.1611	0.855832
	Sedoheptulose 7-phosphate	22.1475	0.0715317
	Sorbitol 6-phosphate	22.566	0.124094
	Xylulose 5-phosphate	22.0987	0.534235
Organic Acids	alpha-Ketoglutarate	11.9245	2.1137
	cis-Aconitate	20.8831	3.201
	Citrate	22.5999	0.0949781
	Fumarate	23.9087	0.426511
	Homocitrate	21.7914	0.569295
	Isocitrate	18.4394	2.14041
	Malate	22.3551	0.642289
	Pyruvate	19.3606	2.54696
	Succinate	16.6007	1.89857
Free Sugars	Glucose	4.73956	2.78901
	Inositol	8.58161	0.632783
	Mannitol	22.2382	0.112594
