# Supplementary material for: Mapping carbon utilization pathways in Histoplasma capsulatum through 13C-metabolic flux analysis
Source: mSystems. 2025 Sep 8;10(10):e00569-25. doi: 10.1128/msystems.00569-25 (PMC12542744; doi:10.1128/msystems.00569-25)
Supplement: Table S2 — Steady-state 13C isotopomer abundance of intracellular metabolites incubated with 80% [1,2-13C2]glucose + 20% [U-13C6]glucose or 100% [U-13C5]glutamate. [file msystems.00569-25-s0003.xlsx]

## Sheet: Table S2
Table S2. Steady-state 13C isotopomer abundance of intracellular metabolites incubated with 80% [1,2-13C2]-glucose + 20% [U-13C6]-glucose or 100% [U-13C5]-glutamate. Values are based on five biological replicates.
		13C-Glucose				13C-Glutamate
		Total Label	Fractional			Total Label	Fractional
Metabolite	Isotopomer	Avg. %	Avg.	SD	SD + 0.005	Avg. %	Avg.	SD	SD + 0.005
Arginine	M+0	9.08	0.660955	0.0238748	0.0288748	72.2	0.0476586	0.029719	0.034719
	M+1		0.178886	0.021948	0.026948		0.0450438	0.00586926	0.0108693
	M+2		0.12042	0.012984	0.017984		0.0563329	0.013913	0.018913
	M+3		0.0343335	0.0198342	0.0248342		0.115761	0.00651114	0.0115111
	M+4		0.00471369	0.00674096	0.011741		0.127394	0.0131471	0.0181471
	M+5		0.000691643	0.00154656	0.00654656		0.329321	0.00987207	0.0148721
	M+6		0	0	0.005		0.278488	0.0385421	0.0435421
Asparagine	M+0	12.25	0.770444	0.0363272	0.0413272	74.41	0.0967151	0.0357786	0.0407786
	M+1		0.057666	0.0384629	0.0434629		0.0736099	0.00645957	0.0114596
	M+2		0.0952519	0.0428562	0.0478562		0.160313	0.00817653	0.0131765
	M+3		0.0647297	0.0232381	0.0282381		0.0951703	0.00751678	0.0125168
	M+4		0.011908	0.00562304	0.010623		0.574191	0.0479574	0.0529574
Aspartate	M+0	19.84	0.591957	0.0179935	0.0229935	67.72	0.125063	0.0443236	0.0493236
	M+1		0.127878	0.00891669	0.0139167		0.104347	0.0307866	0.0357866
	M+2		0.190375	0.0196313	0.0246313		0.186089	0.0175725	0.0225725
	M+3		0.0742628	0.00525639	0.0102564		0.105929	0.0041751	0.0091751
	M+4		0.0155265	0.00281801	0.00781801		0.478572	0.0594451	0.0644451
Histidine	M+0	41.96	0.116131	0.0367251	0.0417251	9.32	0.720055	0.0384204	0.0434204
	M+1		0.182084	0.0275813	0.0325813		0.151736	0.0395453	0.0445453
	M+2		0.242019	0.0602696	0.0652696		0.0235152	0.00956655	0.0145666
	M+3		0.170607	0.052789	0.057789		0.0706866	0.0342985	0.0392985
	M+4		0.147076	0.0178397	0.0228397		0.0253242	0.0113031	0.0163031
	M+5		0.101196	0.0303367	0.0353367		0.00488799	0.00353078	0.00853078
	M+6		0.0408876	0.031114	0.036114		0.00379472	0.00191819	0.00691819
Isoleucine	M+0	21.2	0.428277	0.00773402	0.012734	57.49	0.110186	0.019266	0.024266
	M+1		0.131281	0.00216714	0.00716714		0.0670863	0.00879301	0.013793
	M+2		0.285228	0.00567648	0.0106765		0.121865	0.0104011	0.0154011
	M+3		0.0759162	0.001951	0.006951		0.0903624	0.00773033	0.0127303
	M+4		0.0587998	0.00179889	0.00679889		0.353661	0.0172805	0.0222805
	M+5		0.0156753	0.00101988	0.00601988		0.0880298	0.00518486	0.0101849
	M+6		0.00482234	0.000530611	0.00553061		0.168809	0.0266109	0.0316109
Leucine	M+0	33.63	0.258076	0.0106886	0.0156886	34.16	0.266361	0.0199322	0.0249322
	M+1		0.108998	0.00174213	0.00674213		0.114373	0.0133599	0.0183599
	M+2		0.299041	0.0039963	0.0089963		0.274069	0.0166649	0.0216649
	M+3		0.111724	0.00405171	0.00905171		0.110491	0.00297859	0.00797859
	M+4		0.163646	0.00482694	0.00982694		0.157888	0.020966	0.025966
	M+5		0.029978	0.00123005	0.00623005		0.0369282	0.00832454	0.0133245
	M+6		0.0285377	0.000988817	0.00598882		0.0398893	0.0163012	0.0213012
Phenylalanine	M+0	34.16	0.170403	0.010501	0.015501	15.4	0.483212	0.0338872	0.0388872
	M+1		0.0745952	0.00299048	0.00799048		0.124288	0.0147151	0.0197151
	M+2		0.193696	0.00701738	0.0120174		0.140257	0.00346175	0.00846175
	M+3		0.138459	0.00574239	0.0107424		0.138069	0.0118633	0.0168633
	M+4		0.166624	0.0068554	0.0118554		0.0384188	0.00788164	0.0128816
	M+5		0.108588	0.00426515	0.00926515		0.0555916	0.0175203	0.0225203
	M+6		0.079339	0.00476912	0.00976912		0.0117579	0.00451818	0.00951818
	M+7		0.0416372	0.00219391	0.00719391		0.00300954	0.00156815	0.00656815
	M+8		0.0199139	0.00214667	0.00714667		0.00490086	0.0028649	0.0078649
	M+9		0.0067456	0.00116335	0.00616335		0.00049551	0.000469493	0.00546949
Serine	M+0	37.04	0.336146	0.0134218	0.0184218	22.34	0.610514	0.0734529	0.0784529
	M+1		0.319545	0.0114273	0.0164273		0.173876	0.0309282	0.0359282
	M+2		0.241378	0.00521855	0.0102186		0.150651	0.0232411	0.0282411
	M+3		0.102931	0.00594342	0.0109434		0.0649597	0.0227434	0.0277434
Threonine	M+0	15.47	0.677065	0.00529232	0.0102923	69.73	0.137707	0.0823457	0.0873457
	M+1		0.108807	0.00337123	0.00837123		0.0910043	0.0165492	0.0215492
	M+2		0.146811	0.00260659	0.00760659		0.1489	0.0153098	0.0203098
	M+3		0.0527242	0.00625933	0.0112593		0.0891696	0.0061641	0.0111641
	M+4		0.0145926	0.00108921	0.00608921		0.533219	0.0885494	0.0935494
Tryptophan	M+0	34.16	0.217094	0.0769279	0.0819279	13.58	0.467941	0.0310166	0.0360166
	M+1		0.0600239	0.0106414	0.0156414		0.123121	0.0209206	0.0259206
	M+2		0.0863732	0.0142414	0.0192414		0.17522	0.0176096	0.0226096
	M+3		0.0989679	0.0306287	0.0356287		0.0900519	0.0106935	0.0156935
	M+4		0.118433	0.0146215	0.0196215		0.0530935	0.0141594	0.0191594
	M+5		0.130289	0.0533333	0.0583333		0.0590295	0.0286311	0.0336311
	M+6		0.103231	0.0226763	0.0276763		0.0128616	0.00707472	0.0120747
	M+7		0.0788096	0.0182804	0.0232804		0.000910616	0.0020362	0.0070362
	M+8		0.0517087	0.00791442	0.0129144		0.00610749	0.00610854	0.0111085
	M+9		0.0390201	0.015105	0.020105		0.00674103	0.00800942	0.0130094
	M+10		0.00976044	0.0119533	0.0169533		0.00416968	0.00686395	0.011864
	M+11		0.0062895	0.00699412	0.0119941		0.000752423	0.00168247	0.00668247
Tyrosine	M+0	35.36	0.165865	0.00576582	0.0107658	15.05	0.487541	0.0417607	0.0467607
	M+1		0.0673682	0.00397512	0.00897512		0.124055	0.0072447	0.0122447
	M+2		0.181743	0.003848	0.008848		0.139628	0.0103559	0.0153559
	M+3		0.131547	0.00384867	0.00884867		0.13574	0.0143463	0.0193463
	M+4		0.178782	0.0021479	0.0071479		0.0449935	0.00812007	0.0131201
	M+5		0.112299	0.00555343	0.0105534		0.0512253	0.0186657	0.0236657
	M+6		0.0902379	0.00506945	0.0100694		0.01352	0.00478551	0.00978551
	M+7		0.0449221	0.00297748	0.00797748		0	0	0.005
	M+8		0.0208056	0.00287549	0.00787549		0.00326726	0.00289491	0.00789491
	M+9		0.00643034	0.00091803	0.00591803		2.96793e-05	6.63649e-05	0.00506636
Valine	M+0	36.76	0.284622	0.00694274	0.0119427	34.13	0.367789	0.0475726	0.0525726
	M+1		0.100033	0.0105154	0.0155154		0.117815	0.00963901	0.014639
	M+2		0.321584	0.00469021	0.00969021		0.193894	0.0156687	0.0206687
	M+3		0.129204	0.00912163	0.0141216		0.173376	0.0160085	0.0210085
	M+4		0.115411	0.00526672	0.0102667		0.054864	0.00728601	0.012286
	M+5		0.0491465	0.00212043	0.00712043		0.0922622	0.0224248	0.0274248
2-Phosphoglycerate	M+0	42.36	0.407764	0.00804374	0.0130437	13.05	0.815373	0.0142269	0.0192269
	M+1		0.0805255	0.00242587	0.00742587		0.0624326	0.00489214	0.00989214
	M+2		0.344868	0.00734195	0.012342		0.0375625	0.00244267	0.00744267
	M+3		0.166842	0.00238959	0.00738959		0.0846316	0.0115643	0.0165643
3-Phosphoglycerate	M+0	42.24	0.409413	0.00739968	0.0123997	12.96	0.816244	0.0143508	0.0193508
	M+1		0.0801722	0.00230773	0.00730773		0.0628557	0.00474257	0.00974257
	M+2		0.344268	0.00632207	0.0113221		0.0366569	0.0029803	0.0079803
	M+3		0.166147	0.00383258	0.00883258		0.0842439	0.0108023	0.0158023
6-Phosphogluconate	M+0	46.54	0.0538426	0.00680016	0.0118002	5.46	0.830934	0.0308512	0.0358512
	M+1		0.0513964	0.00212836	0.00712836		0.0807633	0.00484716	0.00984716
	M+2		0.514199	0.0113928	0.0163928		0.0305595	0.00481334	0.00981334
	M+3		0.108259	0.00314189	0.00814189		0.049929	0.017541	0.022541
	M+4		0.0889755	0.00347511	0.00847511		0.00455831	0.0018684	0.0068684
	M+5		0.0683277	0.00337486	0.00837486		0.00205675	0.000977262	0.00597726
	M+6		0.115	0.00357988	0.00857988		0.00119928	0.0013069	0.0063069
Fructose 1,6-bisphosphate	M+0	43.38	0.158844	0.01511	0.02011	5.91	0.817695	0.0260974	0.0310974
	M+1		0.0532708	0.00240516	0.00740516		0.0801646	0.00453796	0.00953796
	M+2		0.325851	0.0121899	0.0171899		0.0397018	0.00550314	0.0105031
	M+3		0.161813	0.00795103	0.012951		0.0572135	0.0177842	0.0227842
	M+4		0.139827	0.00668052	0.0116805		0.00351631	0.00342567	0.00842567
	M+5		0.109325	0.0133723	0.0183723		0.000778576	0.00113391	0.00613391
	M+6		0.0510687	0.00817394	0.0131739		0.000930193	0.00139071	0.00639071
Fructose 6-phosphate	M+0	47.87	0.054978	0.00213969	0.00713969	3.42	0.812239	0.0346968	0.0396968
	M+1		0.0517083	0.00196207	0.00696207		0.0840514	0.00399468	0.00899468
	M+2		0.495332	0.00596237	0.0109624		0.034286	0.00616917	0.0111692
	M+3		0.117801	0.00190682	0.00690682		0.0576808	0.0211019	0.0261019
	M+4		0.0976747	0.0031511	0.0081511		0.00515412	0.00211226	0.00711226
	M+5		0.0724051	0.00428758	0.00928758		0.00396641	0.000648696	0.0056487
	M+6		0.110101	0.0042728	0.0092728		0.00262231	0.00107549	0.00607549
Glucose 6-phosphate	M+0	46.73	0.0604877	0.00231201	0.00731201	5.77	0.82922	0.0287107	0.0337107
	M+1		0.0492395	0.00214728	0.00714728		0.0759718	0.00411747	0.00911747
	M+2		0.497005	0.0126945	0.0176945		0.0318109	0.00501811	0.0100181
	M+3		0.112447	0.00493281	0.00993281		0.0529548	0.0163841	0.0213841
	M+4		0.09429	0.00561232	0.0106123		0.00498965	0.00173528	0.00673528
	M+5		0.0729247	0.00438166	0.00938166		0.00268511	0.000981583	0.00598158
	M+6		0.113607	0.00334406	0.00834406		0.00236784	0.000766965	0.00576696
Glycerol phosphates	M+0	35.73	0.504525	0.0403112	0.0453112	6.73	0.895705	0.0217475	0.0267475
	M+1		0.0612137	0.00502827	0.0100283		0.0459282	0.00262521	0.00762521
	M+2		0.292248	0.0240969	0.0290969		0.0189887	0.00458144	0.00958144
	M+3		0.142014	0.0118118	0.0168118		0.0393786	0.014629	0.019629
Mannose 6-phosphate	M+0	46.86	0.0529164	0.00300813	0.00800813	5.92	0.823323	0.0286976	0.0336976
	M+1		0.047858	0.00111486	0.00611486		0.079758	0.0029453	0.0079453
	M+2		0.511499	0.00990928	0.0149093		0.0321563	0.0052892	0.0102892
	M+3		0.11031	0.00359621	0.00859621		0.0551495	0.0171399	0.0221399
	M+4		0.0924637	0.00318998	0.00818998		0.00490523	0.00165946	0.00665946
	M+5		0.0700174	0.00404344	0.00904344		0.00245621	0.00100491	0.00600491
	M+6		0.114936	0.00369141	0.00869141		0.00225203	0.000924183	0.00592418
N-Acetylglucosamine 1-phosphate	M+0	42.92	0.0372502	0.00231349	0.00731349	12.23	0.533526	0.0564354	0.0614354
	M+1		0.0361773	0.00170618	0.00670618		0.142007	0.0045039	0.0095039
	M+2		0.338822	0.00852756	0.0135276		0.218063	0.0278362	0.0328362
	M+3		0.133596	0.00120113	0.00620113		0.0617205	0.0151994	0.0201994
	M+4		0.211962	0.00675636	0.0117564		0.0185207	0.00638428	0.0113843
	M+5		0.0792063	0.00341589	0.00841589		0.0193805	0.00873594	0.0137359
	M+6		0.0987566	0.00114493	0.00614493		0.00438651	0.00170135	0.00670135
	M+7		0.0312244	0.00141582	0.00641582		0.00128804	0.000669966	0.00566997
	M+8		0.0330055	0.000931611	0.00593161		0.00110729	0.000626229	0.00562623
Phosphoenolpyruvate	M+0	40.7	0.423712	0.0105377	0.0155377	16.24	0.774335	0.0156476	0.0206476
	M+1		0.0866959	0.00360906	0.00860906		0.0721934	0.00869402	0.013694
	M+2		0.334467	0.00794174	0.0129417		0.0452821	0.00500327	0.0100033
	M+3		0.155124	0.00318413	0.00818413		0.108189	0.0092602	0.0142602
Pentose 5-phosphates	M+0	44.97	0.109539	0.00333913	0.00833913	6.52	0.829024	0.0291077	0.0341077
	M+1		0.232529	0.0146278	0.0196278		0.0757565	0.00387956	0.00887956
	M+2		0.271185	0.0109459	0.0159459		0.0397112	0.0116021	0.0166021
	M+3		0.158453	0.00631286	0.0113129		0.0532539	0.0138208	0.0188208
	M+4		0.143064	0.007901	0.012901		0	0	0.005
	M+5		0.0852304	0.00364693	0.00864693		0.00225395	0.00219702	0.00719702
Sedoheptulose 7-phosphate	M+0	45.12	0.0482879	0.00412405	0.00912405	6.47	0.761842	0.0412914	0.0462914
	M+1		0.112451	0.0074333	0.0124333		0.109056	0.00955042	0.0145504
	M+2		0.217485	0.00204513	0.00704513		0.0636766	0.0132682	0.0182682
	M+3		0.217007	0.00423599	0.00923599		0.0522767	0.0137751	0.0187751
	M+4		0.184909	0.00494455	0.00994455		0.00795598	0.00328664	0.00828664
	M+5		0.124679	0.00232987	0.00732987		0.00398762	0.00165417	0.00665417
	M+6		0.0693751	0.00233539	0.00733539		0.000689656	0.000388548	0.00538855
	M+7		0.0258059	0.000792206	0.00579221		0.000515766	8.82631e-05	0.00508826
Sorbitol 6-phosphate	M+0	43.3	0.111647	0.0154587	0.0204587	5.4	0.830208	0.0315423	0.0365423
	M+1		0.0534272	0.00242958	0.00742958		0.0850889	0.00761453	0.0126145
	M+2		0.487928	0.0159249	0.0209249		0.0288947	0.00468957	0.00968957
	M+3		0.0953402	0.00169157	0.00669157		0.0477749	0.0166946	0.0216946
	M+4		0.085778	0.00307221	0.00807221		0.00435641	0.00181197	0.00681197
	M+5		0.0558633	0.00113531	0.00613531		0.00193554	0.000872045	0.00587204
	M+6		0.110016	0.00523521	0.0102352		0.00174194	0.000733399	0.0057334
Xylulose 5-phosphate	M+0	44.48	0.112679	0.0110691	0.0160691	6.63	0.825408	0.027345	0.032345
	M+1		0.239504	0.0282816	0.0332816		0.0779667	0.00512028	0.0101203
	M+2		0.264725	0.013826	0.018826		0.0402483	0.00772937	0.0127294
	M+3		0.158758	0.00494624	0.00994624		0.0544629	0.0137708	0.0187708
	M+4		0.142859	0.0113924	0.0163924		0	0	0.005
	M+5		0.0814752	0.00395786	0.00895786		0.00191375	0.00190884	0.00690884
cis-Aconitate	M+0	24.73	0.372405	0.0297435	0.0347435	55.32	0.0936506	0.0194821	0.0244821
	M+1		0.139097	0.00716659	0.0121666		0.0938702	0.0156146	0.0206146
	M+2		0.279863	0.026704	0.031704		0.142495	0.014059	0.019059
	M+3		0.078303	0.014922	0.019922		0.0952102	0.00704623	0.0120462
	M+4		0.106764	0.0318147	0.0368147		0.353915	0.00972	0.01472
	M+5		0.0183935	0.0101489	0.0151489		0.0859767	0.0111352	0.0161352
	M+6		0.00517407	0.00056531	0.00556531		0.134883	0.0234991	0.0284991
Citrate	M+0	23	0.380307	0.00657025	0.0115703	57.68	0.065054	0.0132904	0.0182904
	M+1		0.13911	0.00139665	0.00639665		0.0892419	0.016353	0.021353
	M+2		0.311648	0.00241608	0.00741608		0.143654	0.0162151	0.0212151
	M+3		0.0839592	0.00175075	0.00675075		0.10022	0.00245021	0.00745021
	M+4		0.0628887	0.00166898	0.00666898		0.371542	0.00769044	0.0126904
	M+5		0.0182051	0.000677856	0.00567786		0.084274	0.00983829	0.0148383
	M+6		0.00388189	0.000188004	0.005188		0.146014	0.0358411	0.0408411
Fumarate	M+0	21.52	0.557483	0.00488433	0.00988433	67.22	0.10292	0.0320762	0.0370762
	M+1		0.140777	0.00177275	0.00677275		0.141033	0.028991	0.033991
	M+2		0.205791	0.00268448	0.00768448		0.188445	0.00888939	0.0138894
	M+3		0.0754851	0.0053945	0.0103945		0.0995842	0.00505823	0.0100582
	M+4		0.0204645	0.00142183	0.00642183		0.468018	0.0634079	0.0684079
Homocitrate	M+0	19.59	0.395326	0.0048228	0.0098228	63.74	0.0456259	0.0222226	0.0272226
	M+1		0.136127	0.00330088	0.00830088		0.0438876	0.0157655	0.0207655
	M+2		0.302634	0.00800244	0.0130024		0.0565139	0.0153435	0.0203435
	M+3		0.0731124	0.00110139	0.00610139		0.134908	0.0152304	0.0202304
	M+4		0.0649625	0.00137886	0.00637886		0.0780418	0.00173085	0.00673085
	M+5		0.0180941	0.000941971	0.00594197		0.408804	0.0284861	0.0334861
	M+6		0.00777933	0.0014025	0.0064025		0.0817314	0.0110288	0.0160288
	M+7		0.00196444	0.000107762	0.00510776		0.150487	0.0320667	0.0370667
Isocitrate	M+0	18.55	0.454065	0.0576731	0.0626731	54.74	0.10818	0.0820569	0.0870569
	M+1		0.147899	0.0075041	0.0125041		0.0935277	0.0198811	0.0248811
	M+2		0.27886	0.0274426	0.0324426		0.134638	0.0177629	0.0227629
	M+3		0.0827157	0.015268	0.020268		0.105995	0.0112885	0.0162885
	M+4		0.0232601	0.0215677	0.0265677		0.328525	0.0512202	0.0562202
	M+5		0.0131993	0.00243655	0.00743655		0.0855765	0.0148249	0.0198249
	M+6		0	0	0.005		0.143557	0.0462941	0.0512941
Malate	M+0	20.93	0.568173	0.00633886	0.0113389	64.24	0.123025	0.0305906	0.0355906
	M+1		0.138674	0.00271816	0.00771816		0.150616	0.0268019	0.0318019
	M+2		0.200696	0.00226706	0.00726706		0.191581	0.00854411	0.0135441
	M+3		0.0727083	0.00409438	0.00909438		0.103159	0.00835821	0.0133582
	M+4		0.0197482	0.00117223	0.00617223		0.431619	0.0571409	0.0621409
Pyruvate	M+0	37.51	0.465395	0.0248114	0.0298114	24.37	0.684765	0.0244537	0.0294537
	M+1		0.0927312	0.00447458	0.00947458		0.0854584	0.0058511	0.0108511
	M+2		0.293019	0.0185312	0.0235312		0.0438112	0.00311406	0.00811406
	M+3		0.148854	0.00539283	0.0103928		0.185965	0.0273796	0.0323796
Mannitol	M+0	46.97	0.0458365	0.00107877	0.00607877	5.45	0.834303	0.0336057	0.0386057
	M+1		0.0430232	0.000853515	0.00585351		0.0774786	0.00286687	0.00786687
	M+2		0.54313	0.0036299	0.0086299		0.0287144	0.0056449	0.0106449
	M+3		0.0998175	0.000589789	0.00558979		0.0518761	0.0213276	0.0263276
	M+4		0.0775146	0.00137924	0.00637924		0.00390874	0.00185216	0.00685216
	M+5		0.0647304	0.00253888	0.00753888		0.0017187	0.000999455	0.00599946
	M+6		0.125948	0.000452918	0.00545292		0.00200023	0.00105776	0.00605776
Arginine Guanidinium	M+0	13.63	0.863715	0.0238373	0.0288373	48.95	0.510539	0.0337478	0.0387478
	M+1		0.136285	0.00421705	0.00921705		0.489461	0.0334124	0.0384124
Histidine CO2	M+0	44.26	0.557425	0.0451253	0.0501253	13.35	0.86654	0.0559276	0.0609276
	M+1		0.442575	0.0455027	0.0505027		0.13346	0.082548	0.087548
Isoleucine CO2	M+0	12.99	0.87008	0.00285606	0.00785606	69.96	0.300365	0.0202599	0.0252599
	M+1		0.12992	0.0032308	0.0082308		0.699635	0.0315343	0.0365343
Leucine CO2	M+0	31.45	0.685483	0.00780694	0.0128069	33.13	0.668738	0.0271617	0.0321617
	M+1		0.314517	0.00119777	0.00619777		0.331262	0.017445	0.022445
Phenylalanine CO2	M+0	20.1	0.798965	0.00851755	0.0135176	24.43	0.755671	0.0287784	0.0337784
	M+1		0.201035	0.000750515	0.00575052		0.244329	0.00578963	0.0107896
Serine CO2	M+0	23.7	0.763014	0.0128519	0.0178519	24.33	0.75672	0.0467907	0.0517907
	M+1		0.236986	0.00601045	0.0110104		0.24328	0.0775582	0.0825582
Threonine CO2	M+0	13.64	0.863631	0.00624282	0.0112428	69.98	0.300175	0.0802405	0.0852405
	M+1		0.136369	0.000388804	0.0053888		0.699825	0.124882	0.129882
Tyrosine CO2	M+0	19.43	0.805701	0.00546488	0.0104649	23.26	0.767428	0.0349965	0.0399965
	M+1		0.194299	0.000798039	0.00579804		0.232572	0.0409149	0.0459149
Valine CO2	M+0	20.53	0.794653	0.00601214	0.0110121	34.32	0.656845	0.040538	0.045538
	M+1		0.205347	0.00854776	0.0135478		0.343155	0.0720632	0.0770632
