# Supplementary material for: Mapping carbon utilization pathways in Histoplasma capsulatum through 13C-metabolic flux analysis
Source: mSystems. 2025 Sep 8;10(10):e00569-25. doi: 10.1128/msystems.00569-25 (PMC12542744; doi:10.1128/msystems.00569-25)
Supplement: Table S3 — Metabolic network detailing atom transitions. [file msystems.00569-25-s0004.xlsx]

## Sheet: Table S3
Table S3. Metabolic network detailing atom transitions. cyt, Cytosolic; eff, Efflux; ext, External; mit, Mitochondrial; 2PG, 2-Phosphoglycerate; 3PG, 3-Phosphoglycerate; 6PG, 6-Phosphogluconate; ACON, Aconitate; ACECOA, Acetyl-Coenzyme A; AKG, Alpha-Ketoglutarate; ALA, Alanine; ARG, Arginine; ASP, Aspartate; CH4, Methane; CIT, Citrate; CO2, Carbon Dioxide; E4P, Erythrose 4-Phosphate; F6P, Fructos…
Flux Name	Reaction Scheme
Source Fluxes
Vglcup	GLC.ext (abcdef) -> GLC (abcdef)
Vgluup	GLU.ext (abcde) -> GLU (abcde)
Sink Fluxes
Vfas1	GLYP (abc) -> GLYP.eff (abc)
Vfas2	ACECOA.cyt (ab) -> ACECOA.eff (ab)
Vmaneff	MAN (abcdef) -> MAN.eff (abcdef)
Vpurine	CH4 (a) + GLY (bc) + CO2 (d) + CH4 (e) + P5P (fghij) -> PUR (abcdefghij)
Vpyrim	CO2 (a) + ASP (bcde) + P5P (fghij) -> PYRIM (aedcfghij) + CO2 (b)
Vwall	G6P (abcdef) -> WALL.eff (abcdef)
Valaeff	ALA (abc) -> ALA.eff (abc)
Vargeff	ARG (abcdef) -> ARG.eff (abcdef)
Vaspeff	ASP (abcd) -> ASP.eff (abcd)
Vglueff	GLU (abcde) -> GLU.eff (abcde)
Vglyeff	GLY (ab) -> GLY.eff (ab)
Vhiseff	HIS (abcdef) -> HIS.eff (abcdef)
Vileeff	ILE (abcdef) -> ILE.eff (abcdef)
Vleueff	LEU (abcdef) -> LEU.eff (abcdef)
Vlyseff	LYS (abcdef) -> LYS.eff (abcdef)
Vmeteff	MET (abcde) -> MET.eff (abcde)
Vpheeff	PHE (abcdefghi) -> PHE.eff (abcdefghi)
Vproeff	PRO (abcde) -> PRO.eff (abcde)
Vsereff	SER (abc) -> SER.eff (abc)
Vthreff	THR (abcd) -> THR.eff (abcd)
Vtyreff	TYR (abcdefghi) -> TYR.eff (abcdefghi)
Vvaleff	VAL (abcde) -> VAL.eff (abcde)
Vch4eff	CH4 (a) -> CH4.eff (a)
Vco2	CO2 (a) -> CO2.eff (a)
Amino Acid Biosynthesis Fluxes
Vala	PYR.cyt (abc) <-> ALA (abc)
Varg	GLU (abcde) + CO2 (f) + ASP (ABCD) <-> ARG (abcdef) + FUM (ABCD)
Vasp	OAA (abcd) <-> ASP (abcd)
Vgly1	SER (abc) <-> GLY (ab) + CH4 (c)
Vgly2	THR (abcd) <-> GLY (ab) + ACECOA.cyt (cd)
Vhis	P5P (abcde) + CH4 (A) -> HIS (Aedcba)
Vile	PYR.mit (abc) + OXO (ABCD) -> ILE (ABbCDc) + CO2 (a)
Vleu	VAL (abcde) + ACECOA.mit (AB) -> LEU (ABbcde) + CO2 (a)
Vlys1	AKG (abcde) + ACECOA.mit (AB) -> HCIT (aABbcde)
Vlys2	HCIT (abcdefg) -> LYS (bcdefg) + CO2 (a)
Vmet	ASP (abcd) + CH4 (A) -> MET (abcdA)
Vphe	E4P (abcd) + PEP (efg) + PEP (hij) -> PHE (hijfgabcd) + CO2 (e)
Vpro	GLU (abcde) -> PRO (abcde)
Vser	3PG (abc) -> SER (abc)
Vthr	ASP (abcd) -> THR (abcd)
Vtyr	E4P (abcd) + PEP (efg) + PEP (hij) -> TYR (hijfgabcd) + CO2 (e)
Vval	PYR.mit (abc) + PYR.mit (ABC) -> VAL (ABbcC) + CO2 (a)
Glycolysis Fluxes
Vald	FBP (abcdef) <-> TP (cba) + TP (def)
Veno	2PG (abc) <-> PEP (abc)
Vglyp	TP (abc) <-> GLYP (abc)
Vhk	GLC (abcdef) <-> G6P (abcdef)
Vman	F6P (abcdef) <-> MAN (abcdef)
Vpfk	F6P (abcdef) <-> FBP (abcdef)
Vpgi	G6P (abcdef) <-> F6P (abcdef)
Vpgk	TP (abc) <-> 3PG (abc)
Vpgm	3PG (abc) <-> 2PG (abc)
Vpk	PEP (abc) -> PYR.cyt (abc)
Gluconeogenesis/Anapleurotic Fluxes
Vme	MAL (abcd) -> PYR.mit (abc) + CO2 (d)
Vpepc	OAA (abcd) <-> PEP (abc) + CO2 (d)
Vpyrc	PYR.mit (abc) + CO2 (A) -> OAA (abcA)
TCA Cycle Fluxes
Vaco1	CIT (abcdef) <-> ACON (abcdef)
Vaco2	ACON (abcdef) <-> ICIT (abcdef)
Vatpcl	CIT (abcdef) -> ACECOA.cyt (ab) + OAA (cdef)
Vcs	ACECOA.mit (ab) + OAA (ABCD) -> CIT (abABCD)
Vfum	FUM (abcd) <-> MAL (abcd)
Vgdh	GLU (abcde) <-> AKG (abcde)
Vidh	ICIT (abcdef) <-> CO2 (c) + AKG (fedba)
Vkgdh	AKG (abcde) -> CO2 (a) + SUCC (bcde)
Vmdh	MAL (abcd) <-> OAA (abcd)
Vpdh	PYR.mit (abc) -> CO2 (a) + ACECOA.mit (bc)
Vpyr	PYR.cyt (abc) -> PYR.mit (abc)
Vsdh	SUCC (abcd) <-> FUM (abcd)
Pentose Phosphate Pathway Fluxes
V6pgdh	6PG (abcdef) -> CO2 (a) + P5P (bcdef)
Vg6pdh	G6P (abcdef) -> 6PG (abcdef)
Vr5pe	P5P (abcde) <-> X5P (abcde)
Vta	TP (abc) + S7P (ABCDEFG) <-> E4P (DEFG) + F6P (ABCabc)
Vtk1	P5P (abcde) + X5P (ABCDE) <-> S7P (abABCDE) + TP (cde)
Vtk2	X5P (abcde) + E4P (ABCD) <-> TP (cde) + F6P (abABCD)
Glyoxylate/Methylcitrate Cycle Fluxes
Vicl	ICIT (abcdef) <-> GLYX (ab) + SUCC (cdef)
Vimetcit	METCIT (abcdefg) -> IMETCIT (abcdefg)
Vmetcit	PROCOA (abc) + OAA (defg) -> METCIT (abcgfed)
Vmicl	IMETCIT (abcdefg) -> PYR.mit (abc) + SUCC (defg)
Vms	GLYX (ab) + ACECOA.mit (AB) -> MAL (abAB)
Voxo	THR (abcd) -> OXO (abcd)
Vprocoa	OXO (abcd) -> PROCOA (bcd) + CO2 (a)
